# Supplementary material for: Cell-specific Eif2b5 mutant mice: novel insights into roles of macroglia in vanishing white matter
Source: Brain. 2025 May 6;148(11):4112–26. doi: 10.1093/brain/awaf171 (PMC12588717; doi:10.1093/brain/awaf171)
Supplement: awaf171_Supplementary_Data [file awaf171_supplementary_data.zip]

Archive with 2 entries (2 files):
- brain-2024-02266-File010.pdf
- brain-2024-02266-File011.pdf
